# Supplementary material for: Dental Caries, Tooth Erosion and Nutritional Habits in a Cohort of Athletes: A Cross-Sectional Study
Source: Nutrients. 2025 Jan 31;17(3):543. doi: 10.3390/nu17030543 (PMC11820296; doi:10.3390/nu17030543)
Supplement: Supplementary file 1 [file nutrients-17-00543-s001.zip]

Archive with 1 entries (1 files):
- nutrients-3445050-supplementary.pdf
